# Supplementary material for: Enhancing the Antioxidant, Antibacterial, and Wound Healing Effects of Melaleuca alternifolia Oil by Microencapsulating It in Chitosan-Sodium Alginate Microspheres
Source: Nutrients. 2023 Mar 7;15(6):1319. doi: 10.3390/nu15061319 (PMC10051692; doi:10.3390/nu15061319)
Supplement: Supplementary file 1 [file nutrients-15-01319-s001.zip]

Archive with 1 entries (1 files):
- nutrients-2251167-supplementary.pdf
